# Supplementary material for: Time to Total Knee Arthroplasty after Intra-Articular Hyaluronic Acid or Platelet-Rich Plasma Injections: A Systematic Literature Review and Meta-Analysis
Source: J Clin Med. 2022 Jul 9;11(14):3985. doi: 10.3390/jcm11143985 (PMC9322631; doi:10.3390/jcm11143985)
Supplement: Supplementary file 1 [file jcm-11-03985-s001.zip]

Archive with 1 entries (1 files):
- jcm-1760821-supplementary.pdf
